# Supplementary material for: Dual RNA-seq in filarial nematodes and Wolbachia endosymbionts using RNase H based ribosomal RNA depletion
Source: Front Microbiol. 2024 May 20;15:1418032. doi: 10.3389/fmicb.2024.1418032 (PMC11144916; doi:10.3389/fmicb.2024.1418032)
Supplement: Supplementary file 2 [file Table_1.XLSX]

## Sheet: Sheet1
Pool name	Sequence
Bmal_rRNA_pool	GATTGCACTATCATTATATACATATATATCCAAGGTATACATACAACAACAAATTCGTTG
Bmal_rRNA_pool	CTAGTTCTCATCCAATGGATGGACCAGGTCCTGAGACGCAGATCCAACTA
Bmal_rRNA_pool	AAGGTAACGTATGGGAAAACTGGCAATATTAGCCTAGGAGCCTAGTTCTC
Bmal_rRNA_pool	CAAGGTAAACTTGCTAGCCACCATATGCAACCAATTAAGGTAACGTATGG
Bmal_rRNA_pool	CATTAGCCCGCATTGAGCACTCTAATTTTTTCAAGGTAAACTTGCTAGCCA
Bmal_rRNA_pool	AGATCCTATTTCATTATTCCATGCACGAGTATTCAGGCATTAGCCCG
Bmal_rRNA_pool	AGAAAACCAACAAAATAGAACCGAGATCCTATTTCATTAT
Bmal_rRNA_pool	GCAGCGATACGAATGCCCCCGTCCGTCCCTCTTAACCATTATCTCAGATCAGAAAAC
Bmal_rRNA_pool	GTCCAAGAATTTCACCTCTCACGCAGCGATACGAATGCCCCCGTCCGT
Bmal_rRNA_pool	CGCAGTCGTACGTCTCGCTACGGTCCAAGAATTTCACCTC
Bmal_rRNA_pool	CTTCGAACCTCTGACTTTCGTTCTTGATTAATGAAGACATTCTTGGCAAATGCTTTCGC
Bmal_rRNA_pool	ACAACGGAGCATTTCACATACATTATGATTGCACTATCATTATATACATA
Bmal_rRNA_pool	GCCGACGGAACGCTAGTTGGTATCGTTTACGGTCAGAACTAGGGCGGTATCTGATC
Bmal_rRNA_pool	TTTCGTTTCCGGGAAGCTGCCCGTCAAGGCGTATTTACCGCCGACGGAACGC
Bmal_rRNA_pool	TGCAACCATACTTCCCCCGGAACCGAAAAACTTTCGTTTCCGGGAAGCTGC
Bmal_rRNA_pool	GTGCCCTTCCGTCAATTTCTTTAAGTTTCAGCTTTGCAACC
Bmal_rRNA_pool	TTTTCCCGTGTTGAGTCAAATTAAGCCGCAGGCTCCACTC
Bmal_rRNA_pool	TGAAAGAGCTCTCAATCTGTCAATCCTCACGGTGTCCGGGCCAGGTGAGTTTTCCC
Bmal_rRNA_pool	AACTAAGAACGGCCATGCACCACCAACCACCGAATCATGAAAGAGCTCTCAATCTGTCAA
Bmal_rRNA_pool	TTGCTCGTCTGTTGAAACTTTTGTTTCACGAGACAATTCATTACTCAAGT
Bmal_rRNA_pool	AAATTCCAATAACATACTTCCAATAGTACAACGGAGCATTTCACA
Bmal_rRNA_pool	TAACTATTTAGTAGGCTAGAGTCTCGCTCGTTATCGGAATAAACCAGACAAATCAC
Bmal_rRNA_pool	CTGTTATTGCTCAACTTCATGCGGCTAAACACCGCTTGTCCCTCTAAGAA
Bmal_rRNA_pool	TGGACATCTAAGGGCATCACAGACCTGTTATTGCTCAACT
Bmal_rRNA_pool	AATATCTTTCGATAATGGTTACAGCACGCTGATTCCTCCAGTGTAGCGCGCGTGCAGCCC
Bmal_rRNA_pool	TTCAAGGGAAATAATTGCAATTCCCGATCCCGATCACGGAGGATTTTCAA
Bmal_rRNA_pool	GAGCTGATGACTCACACTTACTAGGAATTCCTCGTTCAAGGGAAATAATT
Bmal_rRNA_pool	GGTGTGTACAAAGGGCAGGGACGTAATCAACGTGAGCTGATGACTCACACT
Bmal_rRNA_pool	AGTCCCGGGCAGCGACGGGCGGTGTGTACAAAGGGCAGGG
Bmal_rRNA_pool	CTTGAAAGGTATTGAAACAGCAGTCTCCGCTTTTCTCGAAACGGCTCAGT
Bmal_rRNA_pool	TCGCTTATTAGCAAAATTTAAATTTCCATTTTACAATACAATAAAATTCCA
Bmal_rRNA_pool	TTAAAGCAGTTTCCACCAAAGAATCTCTACCCTTGAAAGGTATTGAAACA
Bmal_rRNA_pool	TTGTTACGACTTTTGCCCGGTTCAAGCCACTGCGATTAAAGCAGTTTCCACCAA
Bmal_rRNA_pool	TTTGAAGCACGATAATGATCCTTCCGCAGGTTCACCTACGGAAACCTTGTTACGAC
Bmal_rRNA_pool	ATAATAAATTCAATCATTGTTGTGTTATTTTTTTTTGAAGCACGATAATGATCCTTC
Bmal_rRNA_pool	TCTATTAATAACACATACAACAATATGTTGTTAATATAGTATCATAATATATATATATGG
Bmal_rRNA_pool	TGCTACTACCATATTAAAATTATTAACATCAATCTATTAATAACACATACAACA
Bmal_rRNA_pool	GACACCAACGAATATCACCGTTTATTCATATTATTATTATTATTTATGCTACTACCATA
Bmal_rRNA_pool	CGGTTAGGCGATAACTTGGATAAAGTATAGACACCAACGAATATCACCGT
Bmal_rRNA_pool	TGGTAAAATTAATTAAGCTATCGCTTTATCTTCATTGTTATCGACGGT
Bmal_rRNA_pool	TGTTGGTAGCATATCTAGCATAAATGCTTATTAAGTCTACTTAATTAAATGGT
Bmal_rRNA_pool	TATATATAATTTTTTTGTATGTCTTTTTTTTTTTTTTTTTGTTGGTAGCA
Bmal_rRNA_pool	TCATTCATTCATCTATATTTCAAAATTTCATTCATACATGATTTTCTTCGC
Bmal_rRNA_pool	TTAAAAAAAAATTTTTATTATTATTACTATAATATATATATATATAATTTT
Bmal_rRNA_pool	AAGTGATCCACCGCTAAGAGTTAAAAAAAAATTTTTATTA
Bmal_rRNA_pool	AGCTAGCTGCGTTCTTCATCGATCCATGAGCCAAGTGATC
Bmal_rRNA_pool	ATGGTGCAATGTGCATTCGAAATCTTTGTGCTCAATGCGTCTGCAATTCGCACTATTTAT
Bmal_rRNA_pool	CTCAACCAGACGTACCATCGGGAATCAACCCAATGGTGCAATGTGCATTCGAAATCTTTG
Bmal_rRNA_pool	TGCAAATACAATTATTACTTTTAATTGACCCTCAACCAGACGTACCATCGGGAATC
Bmal_rRNA_pool	TTTCATTCATTATCATCAAATAATCTTTTTAACAAACAAACAAAAATTATTTGAT
Bmal_rRNA_pool	TTGATTCAATCATCTTTTTTCATTCATTATCATCAAATAA
Bmal_rRNA_pool	TTCATTCTCACTCTCTCTGTTACTAAATCACCTGATGCATTTTGTATCT
Bmal_rRNA_pool	TCATGCATAAAAATTGTTGTACTATGTTTTCTTTCATTCATTCATCT
Bmal_rRNA_pool	ATTACTTATCAGGGGATTTATTTTGAGATTTTTTCATTCTCACTCTCTC
Bmal_rRNA_pool	TATACATATATATTCAATATGTTAAATAAGGTAAAAATATTACTCATATCTATTATTAC
Bmal_rRNA_pool	TGTAATCTTTCTTTATTATTTATTCATGAAAGATTACTTTTTAATATATATATATATA
Bmal_rRNA_pool	CATTTAACAACAAAACAAACAAACAATAAAGTAAATCAATGCAT
Bmal_rRNA_pool	ATTTTAATGTTTCAAATAACTTGCATTTTAATTTGAAACATTTAACAACA
Bmal_rRNA_pool	TATATATGCTAATTTTTTACCTTATTTATTTGTTTATTTTAATGTTTCAAATA
Bmal_rRNA_pool	TGATATAAAACATATTGAAATTATCATTCATATATATATGCTAATTTTTTACC
Bmal_rRNA_pool	GACTGAGTTGAGGTCAAAAAAAAAAAAAAATGATATAAAACATATTGAAATT
Bmal_rRNA_pool	TCCTCCGCTTAGTTATATGCTTAAATTCAGCGGGTAATCACGACTGAGTT
Bmal_rRNA_pool	GCCGTTACTAGGGAAATCCTCGTTAGTTTCTTTTCCTCCGCTTAGTTATATG
Bmal_rRNA_pool	AGAAAACACATACAAACATTATGCATTATATCTTAAATATATCATGCA
Bmal_rRNA_pool	ATGTCTATTGGATTCAGCGTTGGGCTTTTTCCTTTTCACTCGCCGTTACTAGGGA
Bmal_rRNA_pool	TTCCATATAGCCATATAATGTCTATTGGATTCAGCGTTGG
Bmal_rRNA_pool	CTTTGGGTGTAAAAATATGTTACGGATAGTTATACCTATACGCTACATTTCCATA
Bmal_rRNA_pool	TCTAGCACCTTCTATGGACTGTAGCCCCGCTCAAGGGGACTTTGGGTGTAAAAATA
Bmal_rRNA_pool	CTGCAATCTCAAACAACCCGACTCCAAGGAATAACCTACCGTAACTTTT
Bmal_rRNA_pool	TATTTAGCCTTAGATGAGGTTTACCACCCTCTTTGGGCTGCAATCTCAAA
Bmal_rRNA_pool	TCACGGTACTTGTTTGCTATCGGTCTCATGGTCGTATTTAGCCTTA
Bmal_rRNA_pool	GGGGAGATGTATGAAAAGAATAAGAAAACACATACAAACA
Bmal_rRNA_pool	TTTCACGCCCTCTTGAACTCTCTCTTCAAAGTTCTTTGCAACTTTCCCTC
Bmal_rRNA_pool	ATAAGTTTTGTTAACTCTATCCGTTTCCATCTCAGCGGTTTCACGCCCTC
Bmal_rRNA_pool	TGATTGCTAAATTGATTGGTTGAATACCGATAAGTTTTGTTAACTCT
Bmal_rRNA_pool	AAAATTATTAATGAATAATGAAATGAATTATGATTGCTAAATTGA
Bmal_rRNA_pool	CTGCTAATTTAGCATTAATATCATTTTATTCATTAATAAAAAAAAAAAAATT
Bmal_rRNA_pool	CGATGCATACCATCGGTAAATACACCAATCTATGCATATACTGCTAATTTAGCATTAATA
Bmal_rRNA_pool	TCAATTGAAATAATTGGTCCACTAAATTAACTTGTATTAATATGCTAAAAT
Bmal_rRNA_pool	GACATATTTCAACATAATTTAGGATTCCAATTATCAATTGAAATAATTGGTCC
Bmal_rRNA_pool	AAAAAAAACTTCATCTAAGACATATTTCAACATAATTTAG
Bmal_rRNA_pool	ATTTCAAGTGAAAGTTACATATATGGGAAAAAAAAAAAAA
Bmal_rRNA_pool	GCCTTTGAGACAAGCATATAACCGCCGACAGAATCAATCG
Bmal_rRNA_pool	GTCGCATGCGACCACATGTAAAATAATAATAAGCAAAATTATAATCGATACATGTCAC
Bmal_rRNA_pool	ACCAATTATTTTTACCGATAAAGTCGCATGCGACCACATGTAAA
Bmal_rRNA_pool	GGTGATTAACGTTCACATCGAGATGTAACTTTATTGCATACAATATTATAATATTACC
Bmal_rRNA_pool	TATATGCTAGACTCCTTGGTCCGTGTTTCAAGACGGGTCAGATAGGTGATTA
Bmal_rRNA_pool	AAATTAGGTTTACTACCCAATAACTTGCGTATATGCTAGACTCCTTGG
Bmal_rRNA_pool	ACCAAAGATAATCTTTACTTTCATTATGCTTTTTATCTTTTAAATTAGGT
Bmal_rRNA_pool	ATATATAGATCACATATCAATTATACCAAAGATAATCTTT
Bmal_rRNA_pool	TTGCATGCAACATGAACGGGGTTATGTTACGCTATATACATACATATATATATATATATA
Bmal_rRNA_pool	CATATACGCTCTACCTCCGCCCTATTGCATGCAACATGAAC
Bmal_rRNA_pool	CTTCATCCTGCTCAGGTATAGTTCACCATCTTTCGGGTCCCAGCATATAC
Bmal_rRNA_pool	GACTTTCACCAGAGTTTCCTCTGGCTTCATCCTGCTCAGGTAT
Bmal_rRNA_pool	ATGAGCCGTTCGCGGTTTCACCATTATAGGTTTATTTGAACTTAGACATGCATGGCTTA
Bmal_rRNA_pool	TATACCAAAGTCAGACGATCGATTTGCACGTCAGAATCGCTTCGGACTTT
Bmal_rRNA_pool	CCAGCTACTAGATAGTTCGATTAGTCTTTCGCCCCTATACCAAAGTCAGA
Bmal_rRNA_pool	TCCAGCTATCCTGAGGGAAACTTCAGAGGGAACCAGCTACTAGATAGTTC
Bmal_rRNA_pool	CGCTTTACCGAATATAACTGCTTTATTTAACGTACTCCAGCTATCCTGAGG
Bmal_rRNA_pool	ATAGGTTGAAGACGTTTCGTCCCACAATTCCTCTAATCATTCGCTTTACC
Bmal_rRNA_pool	GCAAGCAAGACGTCATACTCATTGAAAGTTTGAGAATAGGTTGAAGACGT
Bmal_rRNA_pool	GGCCCACTTGGAGCACACATTCAATGTCTATGCTTCATAAAAAATTTAAGCAAGCAAG
Bmal_rRNA_pool	CAGTTCTGCTTACCAAAAATGGCCCACTTGGAGCACACATTCAATGT
Bmal_rRNA_pool	GTCTCATGAGCGGAAAGTTTGGCACTTTAACTCAACGTTTGGTTCATC
Bmal_rRNA_pool	CTGCTGTCTATATCAACCAACGCCTTTCATGGGGTCTCATGAGCGGAAAG
Bmal_rRNA_pool	TTACACACTCCTTAGCGGTTTCCAACTTCCATGGCCACCGTCCTGCTGTCTATAT
Bmal_rRNA_pool	ATTTTCAGGGCTAGTTGATTTGGCAGGTGAGTTGTTACACACTC
Bmal_rRNA_pool	AAAACACAAGCCATGCAACGGTTGAGTATAAGTCTCCCGCTCAAGCGCCATCCATTTT
Bmal_rRNA_pool	TACTCGTTGCGGCCAGATTTCCCAAAAAAAAAAAAACACAAGCCATGCAACGG
Bmal_rRNA_pool	CAAAGTCTTCAACGCTAACCATTGCGACCCTCTTACTCGTTG
Bmal_rRNA_pool	TATTTGCTACTACCACCAAGATCTGCACCAATGGAAGCTTCAACCGGGCCTACGCCCAA
Bmal_rRNA_pool	GCCACAGTTATCCACGTTGGATAATCAACATCAAGTACATTATAGCTGTT
Bmal_rRNA_pool	CTCCACTTCAGTCTTCAAGGATCTCACTTGAATATTTGCTACTACCACCA
Bmal_rRNA_pool	CACATTCAACTGCTGTTCACGTGGAACCCTTCTCCACTTCAGTCTTCAAG
Bmal_rRNA_pool	AAAACGGCACTAGCCAATATCTTAGGATCGACTGACCCACAT
Bmal_rRNA_pool	CGATTTATCAGATGGATTACACCTCCATTCCTCTATTTTATTTTAAAAAACGGC
Bmal_rRNA_pool	TACGGGAATATTAACCCGTTTCCCTTTCGATTTATCAGATGGATTACACC
Bmal_rRNA_pool	GCTAAATTCTCACGATGAGCATTTATCTCCGTGTCCAGGTACGGGAATAT
Bmal_rRNA_pool	CTTTCCTCAATGTTTCCGAGTTCATTTGCGTTACCGCGCTAAATTCTCAC
Bmal_rRNA_pool	GTTCCTTAACCAGAAAAGAGAACTCTGGCTCGGGCTTTCCTCAATGT
Bmal_rRNA_pool	AAACAACATCCCTATCTCCGGCTGAACCGATTCCAGGGAGTCCGTTCCTTAA
Bmal_rRNA_pool	AATTCGGAGCTTTGGTGCATGTATTAGCTCTAGAATTGCCACAGTTATCCACGTT
Bmal_rRNA_pool	CAGGAACCGTGGCGCTTTACGGAAACAACATCCCTATCTC
Bmal_rRNA_pool	GATTTTCATGGATCGAACAAAGCGCACGAGACACCACAGGAAC
Bmal_rRNA_pool	GATATGGGTACGATCTGGCACGAAATTCAAATAGCTTCCCTCGGATTTTC
Bmal_rRNA_pool	ATTATTCTATCGACTAGAGGCTGTTCACCTTGGAGACCTGCTGCGGATATGGGTAC
Bmal_rRNA_pool	CTAATTTGCCGACTTCCCTTACCTACATTATTCTATCGACTAGAGGCTGT
Bmal_rRNA_pool	CTTAGAGCCAATCCTTATCCCGAAGTTACGGATCTAATTTGCCGACTTCC
Bmal_rRNA_pool	TACTCACTTCACATTACAGCCCGACCGGCCCAGTCCTTAGAGCCAATCCTTATCC
Bmal_rRNA_pool	TTTAATGTTACACTGCATGGATCAAACCGTACTCACTTCACATTACAGCC
Bmal_rRNA_pool	TTTTTTTTTAATGTTTTCATTTTAATGTTACACTGCATGG
Bmal_rRNA_pool	TAGATGCGCTCGTTTAAAATTCGGAGCTTTGGTGCATGTAT
Bmal_rRNA_pool	ATAACGGTCCATAAGACAGTTCGAACACTAGCCGAGTTTCATCAAAATGA
Bmal_rRNA_pool	AAAATAAATGTTGATATGCAGCTATAACGGTCCATAAGACA
Bmal_rRNA_pool	AATATCAAATAAAACATTTACTTTTTTAAAAAAAAAAATAAAAAA
Bmal_rRNA_pool	CGTGCCAGTTCTAAGTTGACTGTTTAACGCCGGCCGAAATATCAAATAAA
Bmal_rRNA_pool	TCGTTGTTTTAAATGTAACCATGATTGATGTTACTATTTCATTGCTCGTC
Bmal_rRNA_pool	ATCTGTCTCCTCTGTTTTAATTAGACAGTCGGATTCCCCGAGTCCGTGCCAGTTCTA
Bmal_rRNA_pool	AGAAATCAGAGACAGTCAACGCCCGCAAGGGCCATCTGTCTCCTCTGTTTTAATT
Bmal_rRNA_pool	ATTTCTTCACTTTTACATTCAGAGCACTGGGCAGAAATCAGAGACAGT
Bmal_rRNA_pool	GCCGTTTACCCGCGCTTGGTTGAATTTCTTCACTTTTACA
Bmal_rRNA_pool	ACGGATTAAAATTAATAATCCGATTGGTTTTAATCTAATAGATGCGCTC
Bmal_rRNA_pool	TCATGCGCGTCACGAATTAGATGACGAGGCATTTGGCTACCTTAAGAGAGTCATAGTTAC
Bmal_rRNA_pool	GCTGTGGTTTCGCTAGATAGTAGATAGGGACAGTGGGAATCTCGTTAATC
Bmal_rRNA_pool	GCTCAACAGGGTCTTCTTTCCCCGCTGTGTTTGCCAAGCCCGTTCCCTTGGCTGTG
Bmal_rRNA_pool	AAATACAAAAAAAACCTCCCACTTATGCTACACCTCTCATGACTCTTCACAGAGTC
Bmal_rRNA_pool	GTGGTATTTCACTGTTGGTATTTGTATAATAAATACAAAAAAAACCTCCC
Bmal_rRNA_pool	AAGTAAAGAATCGATGAAAGTAGTGGTATTTCACTGTTGG
Bmal_rRNA_pool	AATCAAAAATTTCGAAATACATATAATATTTCAATTCTCGTTTTACCGAATAA
Bmal_rRNA_pool	ACCATGCGATCAGCCATAGCTATTCAGAGTCACCAATTAACGGATTAAAATTAATA
Bmal_rRNA_pool	ACCGAGTGATTTAACTTAAATCAAAAATTTCGAAATACAT
Bmal_rRNA_pool	CGCCTGACACTGTCTTCGGTGCGAGTCGTTAAATCACCGA
Bmal_rRNA_pool	GCTAGCCTTAGGACACCTGCGTTACGTTTTGACAGATGTACCGCCCCAGTCAAACT
Bmal_rRNA_pool	CTTTTACTCTACGAGAGGTTTCCGTCCTCTCTGAGCTAGCCTTAGGACAC
Bmal_rRNA_pool	GTATTCGTACTGGAAATCAAGATCAAGCGAGCTTTTGCCCTTTTACTCTA
Bmal_rRNA_pool	AAAAGGATCGATAGGCCACGCTTTCGCGGTCTGTATTCGTACTGGAAATC
Bmal_rRNA_pool	TAGAAACCTTCTAAAAAATTCAAAAGGATCGATAGGCCAC
Bmal_rRNA_pool	ACGCTTGGCTGCCACAAGCCAGTTATCCCTGTGGTAACTTTTCTGACACCTCTTGCTAG
Bmal_rRNA_pool	AAGGCAGACACTTGATAGATACGTCGCCGGTACAAGACCATGCGATCAGCCATAGCTATT
Bmal_rRNA_pool	GAATTCTGCTTCGCAATGATAGGAAGAGCCGACATCGAAGGATCAAAA
Bmal_rRNA_pool	CTATTGGTGGGTGAACAATCCAACGCTTGGCGAATTCTGCTTC
Bmal_rRNA_pool	TAAAACTAACCTGTCTCACGACGGTCTAAACCCAGCTCACGTTCCCTATT
Bmal_rRNA_pool	TGAGCAGGATTACTATCGCAACAACATATCACAGTAGGGTAAAACTAACC
Bmal_rRNA_pool	CCAAATGTCTGAACCTGCGGTTCCTCTCGTACTGAGCAGGATTACTATCG
Bmal_rRNA_pool	GATGGTAGCTTCGCACCATTGGCCGATCGGCCAAGCACATGAACCAAATGTCTGAACCTG
Bmal_rRNA_pool	TAGGTGGGATTCTGACTTAGAGGCGTTCAGTCATAATCCC
Bmal_rRNA_pool	GACATCAGGGAGCAAATTTATCGTTGCCTTGTCTAGGTGG
Bmal_rRNA_pool	TAAACTACCATCGAAAGTTGATAAGGCAGACACTTGATAGATACGTCGCC
Bmal_rRNA_pool	GGGGCATTAGCTGTAATAGTATGAATATGTTCATAATTACATAATAGTGCCTC
Bmal_rRNA_pool	CCATTTAACCATTCGATTAAATAGCAAGGCCATATAATGGGGCATTAGCTGT
Bmal_rRNA_pool	GACATTGTACCAGAGTAATCCGGTTTTGGCAACCATTTAACCATTCGATT
Bmal_rRNA_pool	TTACAACACCTTGACCAGTAATCAAGTCGTCTGCAAGTGATCTTGCGCCCCGACATTGTA
Bmal_rRNA_pool	AGTATGGAGGCTGCTCTACTGCTTACAACACCTTGACCAGTAATCAAGTC
Bmal_rRNA_pool	AAAAAAAAAACAAATCGTCCAATCAAAGGATAAGTCTCAACAGATCGCAGTATGG
Bmal_rRNA_pool	TTAATTTATAGTATATATAAATAAAAAAAAAAAAAAACAAATCG
Bmal_rRNA_pool	TATTCTCCGTTACCCGTTACAACCATGGTAGGCACATAAACTACCATCGAAAGT
Bmal_rRNA_pool	CTCTCCGGAGTCGAACCCTTATTCTCCGTTACCCGTTACAA
Bmal_rRNA_pool	CTTCCTTGGATGTGGTAGCCGTTTCTCAGGCTCCCTCTCC
Bmal_rRNA_pool	TTTTCGTCACTACCTCCTCATTCTGAGAGTGGGTAATTTGCGCGCCTGCTGCCTTCCTT
Bmal_rRNA_pool	CTCAAAGAGAACGGTCTCGTTATTTTTCGTCACTACCTCCTCATTCTGAG
Bmal_rRNA_pool	CGTTAACAGGTTTAAATTGTACCCATTCCGATAACCGGCCTCAAAGAGAA
Bmal_rRNA_pool	CACCAGACTTGCCCTCTCATAGATCCTCGTTAACAGGTTTA
Bmal_rRNA_pool	ACCGCAGCAATGACGATATACACTTTGAGAGCTGGAATTACCGCGGCTGCTGGCACCAGA
Bmal_rRNA_pool	GATCCAACTACGAGCTTTTTAACCGCAGCAATGACGATATACACTTTGAG
Bmal_rRNA_pool	TGCTTATTAAGTCTACTTAATTAAATGGTAAAATTAATTAAGCTATCGCT
Bmal_rRNA_pool	AATGCGTCTGCAATTCGCACTATTTATCGCAGCTAGCTGCGTTCTTCATC
Bmal_rRNA_pool	AAATTATTTGATAATAATAAATATAAATCAATGCAAATAC
Bmal_rRNA_pool	AGTAAATCAATGCATAATAAATAAATAATTGTAATCTTTC
Bmal_rRNA_pool	TTTAACTCAACGTTTGGTTCATCCCACAGCGCCAGTTCTGCTTACCAAAA
Bmal_rRNA_pool	CAATGGAAGCTTCAACCGGGCCTACGCCCAAAGTCTTCAACGCTAACCATTG
Bmal_rRNA_pool	ATCAAAATGAATACATTTTTTTTTTTAATGTTTTCATTTT
Bmal_rRNA_pool	GAAGGATCAAAAAGCAACGTCGCTATGAACGCTTGGCTGC
Bmal_rRNA_pool	GTCTAAACCCAGCTCACGTTCCCTATTGGTGGGTGAACAATCCAAC
Bmal_rRNA_pool	GAATAAACCAGACAAATCACTCCACCAACTAAGAACGGCC
Bmal_rRNA_pool	GGCTAAACACCGCTTGTCCCTCTAAGAAGTTGTCTGGACGATAAAATTAT
Bmal_rRNA_pool	ATCACGGAGGATTTTCAAGGGGTTACCAATATCTTTCGAT
Bmal_rRNA_pool	AGCAAAATTATAATCGATACATGTCACTATTATTTCAAGTGAAAGTTACA
Bmal_rRNA_pool	GGCCTGGGAATCCCAGGTGTTGTAGACATATTTTTGGTGT
Bmal_rRNA_pool	GCTTCAACATATTTGTGACAATGCCACGTTGAAAGCACGA
Bmal_rRNA_pool	ATCTGTCAAGTTAAGCAACGTTGGGCCTGGTTAGTACTTGGATCGGAGACGGCCT
Bmal_rRNA_pool	CCAGGTGAATCTTCTCGTATTAAGTAGGGTCCATCAGCTTTGCAAC
Bmal_rRNA_pool	CCTGTTATTGCTCAATTCATGCAGTTAAACACCGTTTGTC
Bmal_rRNA_pool	TTTTTTTTTTTTAAAAGATTAATTTATAGTATATATAAAT
Bmal_rRNA_pool	ACAATTCATTACTCAAGTTAGACGACCATTGTCATCTAAC
Bmal_rRNA_pool	TCATTCATACATGATTTTCTTCGCTTATTAGCAAAATTTAAATTTCCA
Bmal_rRNA_pool	TTCTTTGTTCTACTACTAATTGTTTTTTTTTTTTTTTTTT
Bmal_rRNA_pool	CAAGGGGTTACCAATACCTTTCGGTAATGGTTACAGCACG
Bmal_rRNA_pool	TTTGTAATATTACAATCAATAATTTTTAATAAAAAAAATAATTCAAATAAA
Bmal_rRNA_pool	ACTAAAACAAAATTTCCGAAGACTTATCTTTGTAATATTACAATCAA
Bmal_rRNA_pool	GCTACTTTGATGCCATCACGCTAAAGTTACCACTTAAAAA
Bmal_rRNA_pool	ACTTGACAGATCGGACGAGATGTCGTGCTTTCAACGTGGC
Bmal_rRNA_pool	TATTAGTAAAAAACAAAAAAAAAATCAAATACTAAAACAAAATTTCC
Bmal_rRNA_pool	AAAAATTTATTAAATTCCATCCCCAAGAAAATATTAGTAAAAAACA
Bmal_rRNA_pool	CTCCGGAGTAATTTTTAAAAATAAAAATAGTAAAAAAAATTTATTA
Bmal_rRNA_pool	AAAACTATTTACATGTCCACAACCCTGTTAACTCCGGAGTAATTT
Bmal_rRNA_pool	AAAATATACAACATCGATGTAGCGCAGCACACTAATATAAAA
Bmal_rRNA_pool	AAAAAAAAAATTCTCTCTCTTTTCATAAAAAATATACAAC
Bmal_rRNA_pool	TACGACGAACTAAACTAATATCAAGTTCATTTTTTATACAAGAAGAACAGTCTCAA
Bmal_rRNA_pool	TAAAATACTCAGTTACCACAGTTTGGCTAATTACGACGAACTAAACTAATATCAA
Bmal_rRNA_pool	GTCTCCGATCCAAGTACTAACCAGGCCCAACGTTGCTTAACTTGAC
Bmal_rRNA_pool	TGCTAAAAACTCCATTCATACTTGAAAACAATAAAAAAACAAATCACTTACGC
Bmal_rRNA_pool	AAAGTATGTCTACAACACCTGGGATTCCCAGGCCGTCTCCGATCCAAGTACTAAC
Bmal_rRNA_pool	AATTCAAATAAAATATAAACAAAAAAATTGCTAAAAACTCCATTCATAC
Bmal_rRNA_pool	CACATTTAATGCATGGCTAAAAAACACCAAAAGTATGTCTACAACACCTGGG
Bmal_rRNA_pool	ATAACCGCCGACAGAATCAATCAATCGGGGAGATGTATGA
Bmal_rRNA_pool	AAATTAAAAAACAAAAATAATACAAAACAAAAAAAAAATTACTAA
Bmal_rRNA_pool	CATTTAACAACAAATCTAGTTCAAAAATAAAATTAAAAAACA
Bmal_rRNA_pool	GAGCAGAAGACAACTTTAAAAAAAAACCTAAGTTTTTAATAAACATTTA
Bmal_rRNA_pool	TGCCATCACGCTAAGGCTGCCATTTAAAAAAATCATAGAGCAGAAGACAACTTT
Bmal_rRNA_pool	AAAAAAAAAAAAAAAAAAAATAAATATTTAAACAAAATAA
Bmal_rRNA_pool	TCCCGATAAAAACAAATAAATATACAAGATAAACCGCTCTGTCT
Bmal_rRNA_pool	AAAATTACTAAAATAAAAAGAATAAATTAATTAAAAAATTAACCAA
Bmal_rRNA_pool	AAATGTATAGCCGATTATTCTGGAACACTTATAAAACAATCA
Bmal_rRNA_pool	AAAAGACAAAACAACAAATAGAGTTAAAAATTAAAATGTATAGCC
Bmal_rRNA_pool	ACATTTTACAAAAATAACATAAAAATATAAAAATAAAAAAAGACAAAA
Bmal_rRNA_pool	TTAATTGTCTCTTCAAATAATAAAAAAAACTAAAACATTTTACAAAAAT
Bmal_rRNA_pool	ACCTGGGTACTAATCCAGTTCAAAAACCAAATTTTAATTGTCTCTTCAAA
Bmal_rRNA_pool	AAAACTTTACTCCCGAATTAATTAATTTTGATTACCTGGGT
Bmal_rRNA_pool	GCATATTCCAAAGAAAAATCCAAAGTCAGTCAATATTTTTTCGGTTTAAATAA
Bmal_rRNA_pool	AAAAGGAGGGCTCTCCATACGCATATTCCAAAGAAAAATCC
Bmal_rRNA_pool	ACACATTAAATAAACTAAAAATAAGTAATATTATCTTAATACAACCAA
Bmal_rRNA_pool	AAAATAAAAACTAAACAATCATACATGTGCCAATAGAGTT
Bmal_rRNA_pool	ACCCATAAGCCAAATATATATCTGTTTTAAATGACAAAACATAAAAGCATTAC
Bmal_rRNA_pool	AAAATTAATAATAGTAATACACGATCACAAACCCATAAGCCA
Bmal_rRNA_pool	TTACTTTCTTTTCCAATTTCAAAAAAAAATAAAAAAATAATCCAAAA
Bmal_rRNA_pool	TTGTTTATTAAATTCATTAATATATAAAAAAAAAATTACTTTCTTTTCCA
Bmal_rRNA_pool	CCCTATAGGCCATTGACGGATGGTTTGTACCACTTTGTTTATTAAATTCA
Bmal_rRNA_pool	ATCTTAATACAACCAAAACCAAAATCAAACTTAATATTATTAAAAAT
Bmal_rRNA_pool	TTTCCTTACCTCTACCATACTACAACTTACGCCCCTATAGGCCATTGACGG
Bmal_rRNA_pool	ACTTTAAAAAATAGAGACAAGTTTCCTTACCTCTACCATAC
Bmal_rRNA_pool	ACACTTATAAAACAATCAAAAAACTACCAGTGAACAAAAAATTACACATTAA
Bmal_rRNA_pool	CCCTATTCCTTCGAATAGGAATAATTCCCATGTCAAGGAGTGGTAAGGTT
Bmal_rRNA_pool	CATGCAACACCTGTGTGAAATTCGGCCGAACCGACCCTATTC
Bmal_rRNA_pool	TAACTCGTTATAATATAACTCCGTTCAACTTGCATGTGTTAGGCCTGCCG
Bmal_rRNA_pool	CTTAACCCAACATCTCACGACACGAGCTGACGACAGCCATG
Bmal_rRNA_pool	CAGCATTACCTGATGGTAACTAAGGATGAGGGTTACGCTCGTTG
Bmal_rRNA_pool	CCACCTTCCTCCAGTTTATCACTAGCAGTTTCCTTAAAGTCCC
Bmal_rRNA_pool	ATTGTAGCACGTGTGTAGCCCACTCCATAAGGGCCATGATGACTTGACATCAT
Bmal_rRNA_pool	TTTTAAGGGATTAGCTTGGCCTCGCGACTTTGCAGCCCATTGTAGCCACCATTGTA
Bmal_rRNA_pool	CAGAGTACAATCCGAACTGAGATGGCTTTTAAGGGATTAGCTTGGCCTC
Bmal_rRNA_pool	ACGATTACTAGCGATTCCAACTTCATGCACTCGAGTTGCAGAGTACAATC
Bmal_rRNA_pool	GAGAACGTATTCACCGTGGCATGCTGATCCACGATTACTAG
Bmal_rRNA_pool	ATTAGCTTCGAGTGAAACCAATTCCCATGGCGTGACGGGCAGTGTGTACAAGACCCGA
Bmal_rRNA_pool	ATAACTCCCTCCTTACGGTTAGGTCATTAGCTTCGAGTGAAACCAATTCC
Bmal_rRNA_pool	TTCCTATACATTACTCACCCGTCTGCTACTCAGTTATACTATAACTCGTT
Bmal_rRNA_pool	CCCAGTCACTGATCCCACTTTAAATAACTCCCTCCTTACGGTT
Bmal_rRNA_pool	GGTAATCCAGCTGCAGATTCCCCTACTGCTACCTTGTTACGACTTCACCCCAGTCACTGA
Bmal_rRNA_pool	TTAAAAGTGGTGAATCATGCACAAAGCCCAAGGAGGTAATCCAGCTGCAGATT
Bmal_rRNA_pool	AGTTGCCGTTTCCAACAATTATTCCGTACTACTAGGTAGATTCCTATACA
Bmal_rRNA_pool	CCGTAGGGCGTATACGGTATTAGTTGCCGTTTCCAACAAT
Bmal_rRNA_pool	CCTACCAACTAGCTAATCTAATATAGGCTCATCTAATAGCAATAAATCTTTCCCCCG
Bmal_rRNA_pool	ATCAGCTATAGATTACTGCCTTGGTAGGCCATTACCCTACCAACTAGCTA
Bmal_rRNA_pool	GTATCTCAGTTCCAGTGTGGCTGATCATCCTCTCAGATCAGCTATAGATT
Bmal_rRNA_pool	CACTGCTGCCTCCCGTAGGAGTCTGGACCGTATCTCAGTTC
Bmal_rRNA_pool	AAAAGGTTAAGGGTATATCGGATAAATCCGATAAAAAATAATTTAGCTT
Bmal_rRNA_pool	GAGCCAGGATCAAACTCTCAAATTTAGACTTTAACCTATAAAAGGTTAAGGG
Bmal_rRNA_pool	CTTCTTCACTCATGCGGCATGGCTGGATCAGGCTTTCGCCCATTGTCCAATATT
Bmal_rRNA_pool	ATTATCTTCCTCACTGAAAGAGCTTTACAACCCAAAGGCCTTCTTCACTCATGCGGCA
Bmal_rRNA_pool	AGGACTTCTTCTGTGAGTACCGTCATTATCTTCCTCACTGAAAGAGCTTT
Bmal_rRNA_pool	GGCTGCTGGCACGGAGTTAGCCAGGACTTCTTCTGTGAGT
Bmal_rRNA_pool	CTTTACGCCCAATAATTCCGAATAACGCTAGCCCTCTCCGTATTACC
Bmal_rRNA_pool	AGCTTTGGGATTTCACTTTTAACTTACTAATCAGCCTACGCGCCCTTTAC
Bmal_rRNA_pool	CAACCTCTAGATTAACAGTTTTAAAAGCAATTCCAAAGTTAAGCTTTGGG
Bmal_rRNA_pool	ACGAATATCACCTCTACACTAGGAATTCCTCTATCCTCTTTCAACCTCT
Bmal_rRNA_pool	GATTTGAACCAGATAGACGCCTTCGCCACTGGTGTTCCTCCTAATATTTA
Bmal_rRNA_pool	TTCAACTTGCATGTGTTAGGCCTGCCGCCAGCGTTCATTCTGAGCCAGGATCAAACTCT
Bmal_rRNA_pool	CCACGCCTTCGCGCCTCAGCGTCAGATTTGAACCAGATAG
Bmal_rRNA_pool	ATTCATCGTTTACAGCGTGGACTACCAGGGTATCTAATCCTGTTTGCTCC
Bmal_rRNA_pool	ACGCGTTAGCTGTAATACAGAAAGTAAACTTCCCATATTTAACATTCATCG
Bmal_rRNA_pool	TAGTCCCCAGGCGGAATGTTTAACGCGTTAGCTGTAATAC
Bmal_rRNA_pool	CCCGTCAATTCCTTTGAGTTTTAATCTTGCGATCGTAGTCCC
Bmal_rRNA_pool	TTTTTCGCGTTGCATCGAATTAAACCACATGCTCCACCGCTTGTG
Bmal_rRNA_pool	TATTCGGAGTTTAGTTAGATTTGGTAAGACAGTGAGCCCCCCTAGTCTATCAAGT
Bmal_rRNA_pool	ACCCGCAGTGTGTCTGCTGTATAATCAATTATTGGTATTCGGAGTTTAGT
Bmal_rRNA_pool	ATAGTAATCTGGGCTGTTTCCCTTTCCACCACGGACTTAGCACCCGCAGTGTGTCT
Bmal_rRNA_pool	CCCACTTAGCTGTAATTTTGGGACCTTAGATAGTAATCTGGGCTGTTTCC
Bmal_rRNA_pool	CCTCCTAGCTGTAATGGTTTTTCTACTTCCTTCCCCACTTAGCTGTAATTTT
Bmal_rRNA_pool	TTCTTTAAAGGATAGCTGCTTCCAAGCCAACCTCCTAGCTGTAATGGTTT
Bmal_rRNA_pool	GCGCAGAAAAACTTATTTAGACAAGTGAGCTGTTACGCTTTCTTTAAAGG
Bmal_rRNA_pool	TCGGTATACAGCTTTAGCCCCGGTACATTTTCAGCGCAGAAAAACTTATTTAG
Bmal_rRNA_pool	CGCCAAGGCATCCATCAAGTGCTCTTAATAATTTATTTATTCGACTATATGC
Bmal_rRNA_pool	TTAACTGCAATCAATAAGTACCTACATCTTCGGTATACAGCTTTAGCCCC
Bmal_rRNA_pool	ACAGATTTACAGAACGCTCCGCTACCGCACTTATTAACTGCAATCAATAA
Bmal_rRNA_pool	GCAGTTTTTACAAACTACCTTCACAGATTTACAGAACGCTCC
Bmal_rRNA_pool	TCTTTTACGCTACTTATGTCAGCATTCTCACTTCTGATATCTCCAGCAGT
Bmal_rRNA_pool	TTTTGGTGAGAGTGTTTTTCACACTCTTTTACGCTACTTATGTC
Bmal_rRNA_pool	TAGGAACCGACTAACCCTACGCAGATTAACTTAACGTAGGAACCCTTAGA
Bmal_rRNA_pool	TGATTGCCATCAACTACTCCTTTACGGACTTGCCTTAGGAACCGACTAAC
Bmal_rRNA_pool	CCGTCACACTTAAGAGGTTCAGGAATATTAACCTGATTGCCATCAACTAC
Bmal_rRNA_pool	AAGCATAGGTCAATCCAATAAGACCTATACAAATACAAAACCCGTCACAC
Bmal_rRNA_pool	ACTTGTCAAACATCTAAAAACTAAATTAACTTCTTATATATTAGAAACCA
Bmal_rRNA_pool	CACGTCCTTCATCGCCTCTTAACGCCAAGGCATCCATCAAG
Bmal_rRNA_pool	GGTACGGCCTCATAAATATAAGTGCTATTTCCTGGAGCTTTTTTTAAGCATAGGTCA
Bmal_rRNA_pool	CTCTACTCATCCACCAGTGTCGGTTTACGGTACGGCCTCATAAATATAAG
Bmal_rRNA_pool	GCCGAGTTCCTTCAACATCATTCTTTCAACACCTTAGTATACTCTACTCA
Bmal_rRNA_pool	GTTACCCTTCTTCCGAAGTTACAGGTACAATTTGCCGAGTTCCTTC
Bmal_rRNA_pool	CCTATTTTGTGCCACCTACTTATAGTTGCCTAAAAGCAGGTTACCCTTCT
Bmal_rRNA_pool	CCTGTGTTTTTAGTAAACAGTCACTACTCCCTATTTTGTGCCACCT
Bmal_rRNA_pool	GTCAGACCCTATACTTCCACTTACGTGTTTGCAGAGTCCTGTGTTTT
Bmal_rRNA_pool	CTTCAATTTAGAGCTTACACCCCTCTTATTAACCTTCCAGCACCGGGCAG
Bmal_rRNA_pool	TTAGGACCGTCAGTGTTACGGCCGCCGTTTACTGGGGCTTCAATTTAGAGCTTA
Bmal_rRNA_pool	GAACTTACCCGACAAGGAATTTCGCTACCTTAGGACCGTCAGTGTTAC
Bmal_rRNA_pool	AATTGATGTTGGAGACAGTGGAGAAATTGTTACGCCATTCGTGCGGGTCGGAACTTA
Bmal_rRNA_pool	GGGAATTCAATTTCGCTGAATTGATGTTGGAGACAGTGGAGA
Bmal_rRNA_pool	GTCTCTTCGTCTAACCGCGGGTACCCCGCATCTGCACGGGGAATTCAATT
Bmal_rRNA_pool	ATTCGGAAATCTGCGGATCAAAACCTGTTGACAATTCCCCGCAGCTTATCGCAG
Bmal_rRNA_pool	TTAATACCAATGTAAAGCTATAGTAAAGGTGCACGGGGTCTCTTCGTCTAACCGC
Bmal_rRNA_pool	GTCTCCCACCTATTCTGCACATCACATTTTTAATACCAATGTAAAGCTAT
Bmal_rRNA_pool	GACTCCATTATAGCTAGCGCCATAACTTCAAAGTCTCCCACCTATTCTGC
Bmal_rRNA_pool	TCAAAAGTGTAAAGGGTGGTATCTCAAGGTTGACTCCATTATAGCTAGCG
Bmal_rRNA_pool	CCCACCATACAATGTCCTAGTTTCAGATAATGAAACATAGTTAGGTATCAAAAG
Bmal_rRNA_pool	GCCTCCGTTACTCTTTAGGAGGCGACCGCCCCAGTCAAACTACCCACCATACAA
Bmal_rRNA_pool	CTCTAGCTTACCTTCGCACGCCTCCGTTACTCTTTAGGAGG
Bmal_rRNA_pool	CAAGCTTATGCCATTATACTATCAAGCTGATTTCCGACCAGCTCTAGCTT
Bmal_rRNA_pool	CTTGTCAGCCTCGCAGTCAGGCAAGCTTATGCCATTATAC
Bmal_rRNA_pool	CTTCCATACAGAATCACCGGATCACTATGACCGACTTTCGTCTCTGCTTG
Bmal_rRNA_pool	CGTACCTTTTATCCGTTGAGCGATGACCCTTCCATACAGAA
Bmal_rRNA_pool	CAAACGGTGTCGTCGATATGAACTCTTGAACACCATCAGCCTGTTATC
Bmal_rRNA_pool	TCTAACATGCAATAACTAGCTCAACTAGTTGGGTTTCCCCATTCGGAAAT
Bmal_rRNA_pool	GATGTGATGAGTCGACATCGAGGTGCCAAACGGTGTCGTC
Bmal_rRNA_pool	TCACTTTAATCGGCGAACAGCCGAACCCTTGGGACCTTCTTCAGCCCCAGGATGTGA
Bmal_rRNA_pool	TCTCACGACGTTCTAAACCCAACTCACGTATCACTTTAATCGGCGAACAG
Bmal_rRNA_pool	CACGGCAGATAGAAACCGAACTGTCTCACGACGTTCTAAA
Bmal_rRNA_pool	ATCCATCTCGGTCCTCTCGTACTAGAGTCAGATCTTCTCAAATTTCCTTC
Bmal_rRNA_pool	CAGCAATGCTATTGGCATAACAGCTGGTACACCAGAGGTATATCCATCTC
Bmal_rRNA_pool	CAGCAATTATCCCACCTATACATAGCTACCCAGCAATGCTATTGGCATAA
Bmal_rRNA_pool	TTTGAAGAGGGTTTCTTGCTTATATGCTTTCAGCAATTATCC
Bmal_rRNA_pool	CTAGCCTATCAACGTGGTAGTCTTCCACGGCCTTAATTGGGAAATCTTTT
Bmal_rRNA_pool	GTACTAGTTAGCTCCACACGTTACCATGCTTCCACACCTAGCCTATCAAC
Bmal_rRNA_pool	AGAAAACAAATAAATCAATCAGGCTATTAGTACTAGTTAGCTCCACAC
Bmal_rRNA_pool	GGCTACTTAGATATTTCAGTTCACCAAGTTCGCTTTACATATTAATCTAACATGC
Bmal_rRNA_pool	TTCACTTAATATTTAACACTGCATATTCACATATAGAAAACAAATAAATC
Bmal_rRNA_pool	TGCTAAAACCACCAAGTTAATAAAAACCTCTAATTCAATAAATTCACTT
Bmal_rRNA_pool	AAAAGTTTCACTTCCGAATTCGAGATGGGATCGGGTGTTTCATTTT
Bmal_rRNA_pool	GCGACCTACTCTCCCTTTTCAAGTACCATCAGCGCTAAAAAGTTTCACTT
Bmal_rRNA_pool	AGAAATTTTTATAAACTTGGCAGCGACCTACTCTCCCTTTT
Bmal_rRNA_pool	CGTCACTACTAACAGAATCTCGGTTGATTTCTTTTCCTTTGGCTACTTAGA
Bmal_rRNA_pool	TAATTCTTATTCTTAAACCACTAGCCTTTCCCGCTTTCGCTCGTCACTAC
Bmal_rRNA_pool	CAGGACTATCACCTTCTATGGTTACTCTTTCCAGAGTATTCTAATTCTTATTC
Bmal_rRNA_pool	CCCGCTCTACTCGAGGATTTAAAAACTTTCTACCTATACAGGACTATCACC
Bmal_rRNA_pool	CCCCCCATGTTCAAACAGGATTTCACGTGCCCCGCTCTAC
Bmal_rRNA_pool	TACTTGTTCACTATCGGTCGTCAAGGAGTATTTAGGCTTGGAGGATGGTC
Bmal_rRNA_pool	TGAAATTGAACTGAGATTAAATTAATCTCTACCATAAAACTTGTCAAACA
Bmal_rRNA_pool	CCCTCCCGGGGTTCTTTTCACCTTTCCCTCACGGTACTTGTTCACTATCG
Bmal_rRNA_pool	TTTGTAAGCACTCGATTTCAGATTCTATTTCACTCCCCTCCCGGGGTTCTTTT
Bmal_rRNA_pool	AAAACATAAAGCTCCAACTGTTTGTAAGCACTCGATTTCAGA
Bmal_rRNA_pool	CGCTGTCACTCTAATGTAAATTAGCTACAAGATCGCTCCCATAGCAAAAACATAAAG
Bmal_rRNA_pool	CGCTGACCCATTATGCAAAAGGTACGCTGTCACTCTAATGTAAATTAGCT
Bmal_rRNA_pool	CTATACCTAACGGCTTAAGCTTGCTTTATAGATTAACTCGCTGACCCATT
Bmal_rRNA_pool	AAACGCCATATTCAGACTCGCTTTCGCTATGCCTATACCTAACGGCTTAA
Bmal_rRNA_pool	ACTTGGTTTCGGGTCTAATCCATAAAACTAAAACGCCATATTCAGACTCG
Bmal_rRNA_pool	GTGTTTTACCACACCTTCAATCTGGTCATGACTAGATCACTTGGTTTCGG
Bmal_rRNA_pool	ACTCATCCAATAATGTTGCAACATTAACTGGTTCGATCCTCCAGTGTGTT
Bmal_rRNA_pool	TCGACTATATGCAGAATATGCAGAGTTAAATATTATTGAAATTGAACTGAGA
Bmal_rRNA_pool	AGTTTGATTGGCCTTTCACCCCTAATCACAACTCATCCAATAATGTTGCA
Bmal_rRNA_pool	CGCTCTACCTAAATAGATTTCGCGGAGAACCAGCTATTTCCAAGTTTGAT
Bmal_rRNA_pool	TACCCCCAACAACATACATACAACGCTCTACCTAAATAGA
