# Supplementary material for: Dual RNA-seq in filarial nematodes and Wolbachia endosymbionts using RNase H based ribosomal RNA depletion
Source: Front Microbiol. 2024 May 20;15:1418032. doi: 10.3389/fmicb.2024.1418032 (PMC11144916; doi:10.3389/fmicb.2024.1418032)
Supplement: Supplementary file 3 [file Table_2.XLSX]

## Sheet: Bmal_rRNA_bed
Bm_029	8850	10000
Bm_029	10800	18000
Bm_029	18700	25900
Bm_029	26400	33550
Bm_029	35600	42400
Bm_102	950	1100
Bm_102	7200	7350
Bm_v4_Chr1_scaffold_001	7186850	7187550
Bm_v4_Chr2_contig_001	5590250	5590650
Bm_v4_Chr2_contig_001	5591000	5591150
Bm_v4_Chr2_contig_001	5591650	5591850
Bm_v4_Chr2_contig_001	7536350	7543650
Bm_v4_Chr2_contig_001	7544400	7551600
Bm_v4_Chr2_contig_001	7552050	7559250
Bm_v4_Chr2_contig_001	7559700	7566900
Bm_v4_Chr2_contig_001	7568600	7570050
Bm_v4_Chr2_contig_001	7570550	7573750
Bm_v4_Chr2_contig_001	7574350	7575550
Bm_v4_Chr2_contig_001	11639150	11639300
Bm_v4_Chr3_scaffold_001	2016050	2016200
Bm_v4_Chr3_scaffold_001	2101350	2101847
Bm_v4_Chr3_scaffold_001	2120750	2120900
Bm_v4_ChrX_scaffold_001	22864350	22864750
wBm_Wolbachia	634400	636000
wBm_Wolbachia	899200	902342
MT149211.1	7300	8000
MT149211.1	10649	11400
